# Supplementary material for: Genomic analysis and antimicrobial activity of β-lactam/β-lactamase inhibitors and other agents against KPC-producing Klebsiella pneumoniae clinical isolates from Brazilian hospitals
Source: Sci Rep. 2023 Sep 5;13:14603. doi: 10.1038/s41598-023-41903-x (PMC10480165; doi:10.1038/s41598-023-41903-x)
Supplement: Supplementary file 1 — Supplementary Table S1. [file 41598_2023_41903_MOESM1_ESM.xlsx]

## Sheet: raw data
Supplementary Table 1. Epidemiological information (isolate number, source of isolation, city, year), accession number on Genbank and BigSDB, genomic (capsular and sequence types, virulome, resistome) and phenotypic (antimicrobial susceptibility tests results) data for 97 K. pneumoniae Complex isolates evaluated in this study.
Isolate information						Epidemiological data				Resistance	Gradient strip (Liofilchem)															In house broth microdilution																Genomic findings
#	isolate	Bioproject	BioSample	Accession #	BigSDB id	Collection date	Source	City	Gender	phenotype	PLZ_MIC_value	PLZ	MV_MIC_value	MV	IR_MIC_value	IR	CPS_MIC_value	CPS	CT_MIC_value	CT	FDC_MIC_value	FDC	FOS_MIC_value	FOS	ERV_MIC_value	AK_MIC	AK	CN_MIC	CN	IMP_MIC	IMP	MEM_MIC	MEM	COL_MIC	COL	POL_MIC	POL	TGC_MIC	TGC	CAZ-AVI_MIC	CAZ-AVI	species	ST	Yersiniabactin	YbST	Colibactin	CbST	Aerobactin	AbST
1	ID_0011_21	PRJNA940446	SAMN33566905	JARESA000000000	46647	2020-12-31	Surveillance swab	SÃO PAULO	M	XDR	1	S	1	S	0.75	S	> 16	R	>8	R	24	R	96	I	1.5	8	S	>64	R	32	R	>64	R	16	R	32	R	2	R	1	S	Klebsiella pneumoniae	ST437	-	0	-	0	-	0
2	ID_0047_21	PRJNA940446	SAMN33566907	JARERY000000000	46649	2021-01-12	Blood	SÃO PAULO	M	MDR	1.5	S	0.047	S	0.25	S	48	I	8	R	0.5	S	2	S	0.75	2	S	0.5	S	8	R	4	R	0.125	S	0.125	S	0.5	S	0.25	S	Klebsiella variicola subsp. variicola	ST5414	-	0	-	0	-	0
3	ID_0079_21	PRJNA940446	SAMN33566909	JARERW000000000	46651	2020-11-14	Urine	JAGUARIUNA	F	MDR	1	S	0.75	S	0.38	S	> 256	R	32	R	0.094	S	12	S	0.38	8	S	>64	R	64	R	64	R	0.25	S	0.125	S	1	R	2	S	Klebsiella pneumoniae	ST11	ybt 0; ICEKp10	346	clb 3	17	-	0
4	ID_0081_21	PRJNA940446	SAMN33566911	JARERU000000000	46653	2021-01-06	Urine	CAMPINAS	M	XDR	1	S	1.5	S	0.38	S	> 256	R	> 256	R	0.25	S	24	S	0.25	>64	R	>64	R	64	R	32	R	32	R	32	R	4	R	2	S	Klebsiella pneumoniae	ST437	-	0	-	0	-	0
5	ID_0108_21	PRJNA940446	SAMN33566912	JARERT000000000	46654	2021-02-02	Tracheal secretion	SÃO PAULO	F	XDR	> 256	R	0.38	S	0.25	S	> 256	R	16	R	0.125	S	16	S	1	>64	R	>64	R	64	R	64	R	>64	R	32	R	2	R	0.5	S	Klebsiella pneumoniae	ST258	-	0	-	0	-	0
6	ID_0142_21	PRJNA940446	SAMN33566913	JARERS000000000	46655	2021-02-03	Urine	CAMPINAS	M	MDR	0.5	S	0.38	S	0.38	S	> 256	R	32	R	< 0,016	S	24	S	1.5	4	S	1	S	64	R	>64	R	0.25	S	0.25	S	1	R	1	S	Klebsiella pneumoniae	ST16	-	0	-	0	-	0
7	ID_0143_21	PRJNA940446	SAMN33566914	JARERR000000000	46656	2021-02-01	Tracheal secretion	CAMPINAS	F	MDR	0.5	S	0.047	S	0.25	S	128	R	12	R	< 0,016	S	8	S	0.38	8	S	>64	R	16	R	4	R	0.125	S	0.25	S	0.5	S	0.125	S	Klebsiella pneumoniae	ST307	-	0	-	0	-	0
8	ID_0160_21	PRJNA940446	SAMN33566915	JARERQ000000000	46657	2021-02-22	Blood	SÃO PAULO	F	MDR	0.75	S	2	S	0.5	S	> 256	R	> 256	R	0.064	S	12	S	0.5	4	S	1	S	64	R	64	R	0.25	S	16	R	1	R	2	S	Klebsiella pneumoniae	ST16	ybt 9; ICEKp3	183-1LV	-	0	-	0
9	ID_0172_21	PRJNA940446	SAMN33566916	JARERP000000000	46658	2020-12-21	Urine	SÃO PAULO	F	XDR	0.75	S	1	S	0.38	S	> 256	R	> 256	R	0.094	S	16	S	1	4	S	1	S	64	R	64	R	4	R	0.5	S	1	R	1	S	Klebsiella pneumoniae	ST16	-	0	-	0	-	0
10	ID_0177_21	PRJNA940446	SAMN33566917	JARERO000000000	46659	2021-01-08	Urine	SÃO PAULO	F	MDR	0.75	S	8	I	1	S	> 256	R	64	R	4	S	16	S	0.25	>64	R	>64	R	>64	R	>64	R	32	R	16	R	0.5	S	2	S	Klebsiella pneumoniae	ST11	ybt 0; ICEKp10	346	clb 3 (truncated)	17-4LV	-	0
11	ID_0185_21	PRJNA940446	SAMN33566918	JARERN000000000	46660	2021-01-07	Surveillance swab	SÃO PAULO	M	XDR	1	S	1	S	0.5	S	> 256	R	256	R	0.094	S	12	S	1	4	S	0.5	S	64	R	>64	R	64	R	32	R	4	R	4	I	Klebsiella pneumoniae	ST16	-	0	-	0	-	0
12	ID_0186_21	PRJNA940446	SAMN33566919	JARERM000000000	23002	2021-01-09	Tracheal secretion	SÃO PAULO	M	XDR	0.75	S	0.75	S	0.38	S	48	I	> 256	R	1.5	S	64	S	0.5	8	S	>64	R	0.25	S	1	S	0.125	S	0.125	S	>64	R	>64	R	Klebsiella pneumoniae	ST6326	-	0	-	0	-	0
13	ID_0187_21	PRJNA940446	SAMN33566920	JARERL000000000	46661	2021-01-31	Surveillance swab	SÃO PAULO	M	MDR	0.5	S	0.064	S	0.25	S	> 256	R	64	R	0.064	S	12	S	0.19	8	S	>64	R	32	R	16	R	0.125	S	0.125	S	1	R	2	S	Klebsiella pneumoniae	ST11	ybt 9; ICEKp3	183	-	0	-	0
14	ID_0188_21	PRJNA940446	SAMN33566921	JARERK000000000	46662	2021-01-31	Surveillance swab	SÃO PAULO	M	XDR	1	S	0.064	S	0.25	S	> 256	R	32	R	0.047	S	8	S	0.38	8	S	>64	R	16	R	32	R	0.125	S	0.125	S	1	R	2	S	Klebsiella pneumoniae	ST340	-	0	-	0	-	0
15	ID_0208_21	PRJNA940446	SAMN33566922	JARERJ000000000	46663	2021-01-05	Surveillance swab	SÃO PAULO	M	XDR	0.75	S	0.064	S	0.38	S	> 256	R	32	R	0.064	S	64	S	1	16	S	>64	R	8	R	8	R	2	S	0.5	S	2	R	4	I	Klebsiella pneumoniae	ST11	ybt 9; ICEKp3	183	-	0	-	0
16	ID_0227_21	PRJNA940446	SAMN33566923	JARERI000000000	46664	2021-02-21	Urine	ARARAS	F	XDR	0.75	S	0.064	S	0.38	S	> 256	R	24	R	0.047	S	24	S	0.75	16	S	>64	R	8	R	16	R	0.25	S	0.125	S	1	R	2	S	Klebsiella pneumoniae	ST11	ybt 9; ICEKp3	183	-	0	-	0
17	ID_0232_21	PRJNA940446	SAMN33566924	JARERH000000000	46665	2021-03-01	Blood	SÃO PAULO	M	MDR	0.75	S	0.094	S	0.38	S	> 256	R	16	R	0.094	S	6	S	0.38	16	S	64	R	16	R	64	R	0.25	S	0.125	S	0.5	S	2	S	Klebsiella pneumoniae	ST11	ybt 10; ICEKp4	26	-	0	-	0
18	ID_0239_21	PRJNA940446	SAMN33566925	JARERG000000000	46666	2021-02-25	Surveillance swab	SAO JOAO DA BOA VISTA	M	XDR	1	S	1	S	0.5	S	> 256	R	48	R	0.047	S	> 256	R	2	16	S	1	S	64	R	64	R	0.25	S	0.25	S	1	R	4	I	Klebsiella pneumoniae	ST16	-	0	-	0	-	0
19	ID_0269_21	PRJNA940446	SAMN33566927	JARERE000000000	46668	2021-03-11	Urine	CRUZEIRO	F	XDR	0.38	S	2	S	2	I	64	R	6	I	0.032	S	6	S	2	8	S	>64	R	>64	R	>64	R	0.125	S	0.25	S	4	R	0.5	S	Klebsiella pneumoniae	ST437	-	0	-	0	-	0
20	ID_0278_21	PRJNA940446	SAMN33566928	JARERD000000000	46669	2021-03-08	Blood	SÃO PAULO	-	MDR	1	S	0.047	S	0.38	S	24	I	3	I	4	S	6	S	0.25	2	S	0.5	S	4	R	4	R	0.25	S	0.25	S	0.25	S	0.25	S	Klebsiella pneumoniae	ST20	-	0	-	0	-	0
21	ID_0290_21	PRJNA940446	SAMN33566929	JARERC000000000	46670	2021-02-28	Blood	CAMPINAS	M	MDR	0.75	S	0.064	S	0.25	S	128	R	16	R	0.023	S	6	S	1	8	S	>64	R	8	R	16	R	0.25	S	0.5	S	2	R	0.25	S	Klebsiella pneumoniae	ST307	-	0	-	0	-	0
22	ID_0302_21	PRJNA940446	SAMN33566930	JARERB000000000	46671	2021-03-19	Urine	SÃO PAULO	M	XDR	> 256	R	8	I	3	I	> 256	R	48	R	1.5	S	256	R	0.5	>64	R	>64	R	>64	R	>64	R	>64	R	32	R	2	R	1	S	Klebsiella pneumoniae	ST11	ybt 0; ICEKp10	346	clb 3	17	-	0
23	ID_0321_21	PRJNA940446	SAMN33566931	JARERA000000000	46672	2021-03-18	Surveillance swab	SÃO PAULO	-	XDR	0.75	S	0.094	S	0.38	S	96	R	12	R	0.064	S	12	S	0.38	16	S	>64	R	8	R	8	R	0.25	S	0.25	S	2	R	0.5	S	Klebsiella pneumoniae	ST11	ybt 9; ICEKp3	183-1LV	-	0	-	0
24	ID_0354_21	PRJNA940446	SAMN33566933	JAREQY000000000	46674	2021-03-26	Urine	SANTA BARBARA D'OESTE	M	XDR	1	S	1	S	0.38	S	> 256	R	48	R	0.094	S	12	S	1.5	16	S	1	S	64	R	>64	R	32	R	16	R	2	R	2	S	Klebsiella pneumoniae	ST16	ybt 0; ICEKp10	346	clb 3	17	-	0
25	ID_0357_21	PRJNA940446	SAMN33566934	JAREQX000000000	46675	2021-03-26	Urine	CAMPINAS	F	MDR	1	S	0.125	S	0.38	S	> 256	R	48	R	32	R	8	S	0.125	1	S	>64	R	8	R	16	R	0.25	S	0.5	S	0.5	S	1	S	Klebsiella pneumoniae	ST11	-	0	-	0	-	0
26	ID_0366_21	PRJNA940446	SAMN33566935	JAREQW000000000	46676	2021-04-18	Urine	SÃO PAULO	M	MDR	0.75	S	0.38	S	0.25	S	> 256	R	24	R	< 0,016	S	256	R	0.75	16	S	1	S	32	R	64	R	0.5	S	0.5	S	2	R	4	I	Klebsiella pneumoniae	ST16	-	0	-	0	-	0
27	ID_0378_21	PRJNA940446	SAMN33566936	JAREQV000000000	46677	2021-04-08	Tracheal secretion	SÃO PAULO	M	XDR	1.5	S	1	S	0.38	S	> 256	R	16	R	0.5	S	24	S	0.5	16	S	>64	R	64	R	>64	R	>64	R	>64	R	1	R	2	S	Klebsiella pneumoniae	ST11	ybt 0; ICEKp10	346	clb 3	17	-	0
28	ID_0384_21	PRJNA940446	SAMN33566937	JAREQU000000000	46678	2021-04-26	Blood	SANTA ISABEL	M	XDR	> 256	R	0.5	S	0.38	S	> 256	R	24	R	0.38	S	32	S	0.5	>64	R	>64	R	64	R	64	R	64	R	32	R	1	R	2	S	Klebsiella pneumoniae	ST258	-	0	-	0	-	0
29	ID_0407_21	PRJNA940446	SAMN33566938	JAREQT000000000	46679	2021-04-22	Blood	SÃO PAULO	M	XDR	2	S	0.75	S	0.38	S	> 256	R	96	R	0.75	S	32	S	3	16	S	>64	R	>64	R	64	R	>64	R	64	R	4	R	2	S	Klebsiella pneumoniae	ST11	ybt 0; ICEKp10	346	clb 3 (truncated)	17-3LV	-	0
30	ID_0424_21	PRJNA940446	SAMN33566939	JAREQS000000000	46680	2021-04-26	Wound and soft tissue	SÃO PAULO	F	MDR	1.5	S	4	S	0.75	S	> 256	R	24	R	< 0,016	S	32	S	0.75	64	R	2	S	>64	R	>64	R	0.25	S	0.25	S	1	R	1	S	Klebsiella pneumoniae	ST11	ybt 0; ICEKp10	346	clb 3 (truncated)	17-1LV	-	0
31	ID_0426_21	PRJNA940446	SAMN33566940	JAREQR000000000	46681	2021-04-26	Urine	SÃO PAULO	F	XDR	1.5	S	1.5	S	1	S	> 256	R	96	R	0.38	S	> 256	R	0.19	64	R	>64	R	64	R	>64	R	32	R	32	R	0.25	S	1	S	Klebsiella pneumoniae	ST11	ybt 0; ICEKp10 (truncated)	346-1LV	clb 3	17	-	0
32	ID_0440_21	PRJNA940446	SAMN33566941	JAREQQ000000000	46682	2021-05-02	Blood	SÃO PAULO	F	XDR	0.5	S	0.064	S	38	R	> 256	R	64	R	0.094	S	256	R	0.75	8	S	>64	R	32	R	32	R	0.25	S	0.25	S	1	R	1	S	Klebsiella pneumoniae	ST11	ybt 9; ICEKp3	183	-	0	-	0
33	ID_0451_21	PRJNA940446	SAMN33566942	JAREQP000000000	46683	2021-04-05	Blood	BELÉM	F	MDR	0.5	S	0.5	S	0.38	S	>256	R	32	R	2	S	32	S	0.38	16	S	>64	R	32	R	64	R	16	R	16	R	0.5	S	2	S	Klebsiella pneumoniae	ST11	ybt 0; ICEKp10	346	clb 3	17-1LV	-	0
34	ID_0454_21	PRJNA940446	SAMN33566943	JAREQO000000000	46684	2021-03-30	Tracheal secretion	BELÉM	F	XDR	0.75	S	8	I	1.5	I	> 256	R	> 256	R	0.094	S	32	S	0.5	16	S	>64	R	>64	R	>64	R	64	R	32	R	1	R	4	I	Klebsiella pneumoniae	ST11	ybt 9; ICEKp3	183	-	0	-	0
35	ID_0464_21	PRJNA940446	SAMN33566944	JAREQN000000000	46685	2021-04-02	Blood	BELÉM	M	XDR	0.5	S	0.75	S	0.38	S	64	R	8	R	0.064	S	48	S	4	8	S	>64	R	16	R	32	R	0.25	S	0.25	S	8	R	0.5	S	Klebsiella pneumoniae	ST11	ybt 9; ICEKp3	183	-	0	-	0
36	ID_0467_21	PRJNA940446	SAMN33566945	JAREQM000000000	46686	2021-04-03	Tracheal secretion	BELÉM	M	MDR	0.75	S	0.38	S	0.5	S	> 256	R	16	R	0.047	S	192	R	0.25	>64	R	1	S	32	R	16	R	0.25	S	0.25	S	0.5	S	1	S	Klebsiella pneumoniae	ST340	-	0	-	0	-	0
37	ID_0469_21	PRJNA940446	SAMN33566946	JAREQL000000000	46687	2021-04-07	Tracheal secretion	BELÉM	F	MDR	1	S	0.75	S	0.75	S	> 256	R	64	R	0.032	S	256	R	0.5	>64	R	0.5	S	64	R	>64	R	0.25	S	0.25	S	0.5	S	1	S	Klebsiella pneumoniae	ST340	-	0	-	0	-	0
38	ID_0482_21	PRJNA940446	SAMN33566947	JAREQK000000000	46688	2021-03-25	Urine	BELÉM	F	XDR	0.75	S	1	S	0.38	S	> 256	R	> 256	R	12	I	12	S	0.5	32	I	>64	R	>64	R	>64	R	0.25	S	0.25	S	2	R	2	S	Klebsiella pneumoniae	ST11	ybt 0; ICEKp10	346-1LV	clb 3	17-1LV	-	0
39	ID_0516_21	PRJNA940446	SAMN33566948	JAREQJ000000000	46689	2021-05-04	Tracheal secretion	SÃO PAULO	M	XDR	> 256	R	0.75	S	0.75	S	> 256	R	> 256	R	1.5	S	48	S	0.5	>64	R	>64	R	8	R	32	R	32	R	32	R	0.5	S	32	R	Klebsiella pneumoniae	ST258	-	0	-	0	-	0
41	ID_0518_21	PRJNA940446	SAMN33566949	JAREQI000000000	46690	2021-04-28	Urine	CAMPINAS	M	MDR	1	S	0.5	S	0.5	S	> 256	R	32	R	0.023	S	256	R	0.75	2	S	0.5	S	32	R	32	R	0.25	S	0.25	S	1	R	1	S	Klebsiella pneumoniae	ST16	-	0	-	0	-	0
42	ID_0566_21	PRJNA940446	SAMN33566950	JAREQH000000000	46691	2021-05-04	Blood	GUARULHOS	F	XDR	1	S	2	S	1	S	> 256	R	32	R	0.047	S	16	S	2	32	I	2	S	>64	R	>64	R	0.5	S	0.5	S	2	R	1	S	Klebsiella pneumoniae	ST11	ybt 0; ICEKp10	346	clb 3	17	-	0
43	ID_0591_21	PRJNA940446	SAMN33566951	JAREQG000000000	46692	2021-04-23	Urine	SÃO PAULO	F	XDR	1	S	2	S	0.5	S	> 256	R	256	R	0.38	S	> 256	R	1	16	S	>64	R	64	R	64	R	>64	R	64	R	2	R	2	S	Klebsiella pneumoniae	ST11	ybt 0; ICEKp10 (incomplete)	346-1LV	clb 3	17	-	0
44	ID_0592_21	PRJNA940446	SAMN33566952	JAREQF000000000	46693	2021-04-13	Blood	SÃO PAULO	M	XDR	0.75	S	0.19	S	0.75	S	> 256	R	24	R	0.125	S	12	S	3	4	S	>64	R	32	R	16	R	0.25	S	0.5	S	2	R	0.5	S	Klebsiella pneumoniae	ST307	-	0	-	0	-	0
45	ID_0610_21	PRJNA940446	SAMN33566953	JAREQE000000000	46694	2021-04-18	Urine	ARARAS	F	MDR	1	S	0.064	S	0.75	S	> 256	R	48	R	1.5	S	6	S	0.5	16	S	32	R	32	R	32	R	>64	R	>64	R	0.5	S	0.5	S	Klebsiella pneumoniae	ST11	ybt 10; ICEKp4	26-1LV	-	0	-	0
46	ID_0614_21	PRJNA940446	SAMN33566954	JAREQD000000000	46695	2021-06-02	Surveillance swab	ARARAS	M	MDR	0.75	S	0.064	S	0.5	S	> 256	R	24	R	0.047	S	8/48	S	0.38	16	S	>64	R	16	R	32	R	0.125	S	0.25	S	0.5	S	1	S	Klebsiella pneumoniae	ST101	ybt 9; ICEKp3	183-1LV	-	0	-	0
47	ID_0631_21	PRJNA940446	SAMN33566955	JAREQC000000000	46696	2021-05-27	Surveillance swab	SÃO PAULO	M	MDR	1	S	0.38	S	0.5	S	> 256	R	12	R	< 0,016	S	24	S	0.125	8	S	>64	R	32	R	64	R	0.25	S	0.25	S	1	R	0.5	S	Klebsiella pneumoniae	ST11	ybt 0; ICEKp10	346	clb 3	17	-	0
48	ID_0662_21	PRJNA940446	SAMN33566956	JAREQB000000000	46697	2021-06-10	Blood	SÃO PAULO	M	XDR	> 256	R	256	R	1	S	> 256	R	128	R	1	S	16	S	1	>64	R	>64	R	>64	R	>64	R	32	R	32	R	1	R	1	S	Klebsiella pneumoniae	ST11	ybt 0; ICEKp10	346	clb 3	17	-	0
49	ID_0677_21	PRJNA940446	SAMN33566957	JAREQA000000000	46698	2021-05-28	Tracheal secretion	SÃO PAULO	M	MDR	0.75	S	0.064	S	0.5	S	> 256	R	256	R	0.094	S	16	S	1	2	S	0.5	S	8	R	16	R	0.125	S	0.25	S	1	R	1	S	Klebsiella pneumoniae	ST437	ybt 0; ICEKp10	346	clb 3	17-1LV	-	0
50	ID_0686_21	PRJNA940446	SAMN33566958	JAREPZ000000000	46699	2021-06-11	Blood	SÃO PAULO	M	MDR	0.38	S	0.023	S	0.19	S	64	R	24	R	0.047	S	32	S	0.5	2	S	>64	R	8	R	16	R	64	R	64	R	0.5	S	1	S	Klebsiella pneumoniae	ST11	ybt 9; ICEKp3	183	-	0	-	0
51	ID_0692_21	PRJNA940446	SAMN33566959	JAREPY000000000	46700	2021-06-14	Urine	PARIQUERA	M	MDR	0.75	S	0.094	S	0.5	S	48	I	12	R	0.064	S	32	S	0.75	2	S	0.5	S	16	R	8	R	0.06	S	0.125	S	0.5	S	0.25	S	Klebsiella pneumoniae	ST392	-	0	-	0	-	0
52	ID_0712_21	PRJNA940446	SAMN33566961	JAREPW000000000	46702	2021-05-17	Surveillance swab	SÃO PAULO	M	MDR	0.75	S	0.75	S	>32	R	>256	R	12	R	0.064	S	>256	R	0.38	<64	R	1	S	32	R	>64	R	64	R	32	R	0.5	S	1	S	Klebsiella pneumoniae	ST11	ybt 9; ICEKp3	183	-	0	-	0
53	ID_0725_21	PRJNA940446	SAMN33566962	JAREPV000000000	46703	2021-06-26	Blood	SÃO PAULO	M	XDR	1	S	1.5	S	0.38	S	> 256	R	16	R	12	I	48	S	1	16	S	>64	R	32	R	64	R	0.25	S	0.25	S	2	R	2	S	Klebsiella pneumoniae	ST437	ybt 0; ICEKp10	346-1LV	clb 3 (truncated)	17-1LV	-	0
54	ID_0727_21	PRJNA940446	SAMN33566963	JAREPU000000000	46704	2021-06-09	Blood	SÃO PAULO	M	XDR	> 256	R	1.5	S	0.75	S	> 256	R	8	R	2	S	> 256	R	0.38	>64	R	>64	R	64	R	>64	R	>64	R	>64	R	2	R	1	S	Klebsiella pneumoniae	ST11	ybt 0; ICEKp10	346	clb 3	17	-	0
55	ID_0728_21	PRJNA940446	SAMN33566964	JAREPT000000000	46705	2021-06-17	Blood	GUARULHOS	M	XDR	>256	R	0.094	S	0.38	S	128	R	6	I	0.19	S	48	S	0.19	>64	R	>64	R	32	R	64	R	32	R	64	R	0.25	S	0.25	S	Klebsiella pneumoniae	ST258	ybt 10; ICEKp4	107-1LV	-	0	-	0
56	ID_0734_21	PRJNA940446	SAMN33566965	JAREPS000000000	46706	2021-06-16	Tracheal secretion	SÃO PAULO	M	MDR	0.75	S	3	S	0.5	S	> 256	R	32	R	1	S	256	R	0.5	16	S	>64	R	64	R	>64	R	0.125	S	0.25	S	1	R	1	S	Klebsiella pneumoniae	ST11	ybt 0; ICEKp10	346-1LV	clb 3	17	-	0
57	ID_0738_21	PRJNA940446	SAMN33566966	JAREPR000000000	46707	2021-06-28	Urine	CAMPINAS	F	XDR	1	S	0.125	S	0.25	S	> 256	R	256	R	0.5	S	> 256	R	0.5	>64	R	4	S	32	R	64	R	32	R	32	R	1	R	0.5	S	Klebsiella pneumoniae	ST512	ybt 10; ICEKp4	28	-	0	-	0
58	ID_0772_21	PRJNA940446	SAMN33566967	JAREPQ000000000	46708	2021-06-28	Urine	SÃO PAULO	M	MDR	0.5	S	0.38	S	0.094	S	> 256	R	8	R	0.125	S	256	R	0.38	2	S	0.5	S	64	R	64	R	64	R	64	R	1	R	2	S	Klebsiella pneumoniae	ST258	ybt 13; ICEKp2 (truncated)	299-1LV	-	0	-	0
59	ID_0830_21	PRJNA940446	SAMN33566968	JAREPP000000000	46709	2021-06-30	Urine	AMERICANA	M	XDR	1	S	1	S	0.5	S	> 256	R	> 256	R	0.125	S	32	S	1	16	S	1	S	64	R	64	R	32	R	16	R	1	R	2	S	Klebsiella pneumoniae	ST16	ybt 0; ICEKp10	346	clb 3	17	-	0
61	ID_0890_21	PRJNA940446	SAMN33566969	JAREPO000000000	46710	2021-07-10	Tracheal secretion	CAMPINAS	M	MDR	1	S	3	S	2	I	> 256	R	48	R	0.5	S	16	S	0.38	8	S	>64	R	64	R	>64	R	0.125	S	0.25	S	1	R	1	S	Klebsiella pneumoniae	ST11	ybt 0; ICEKp10	346	clb 3	17	-	0
62	ID_0891_21	PRJNA940446	SAMN33566970	JAREPN000000000	46711	2021-07-17	Urine	CAMPINAS	F	MDR	0.75	S	0.75	S	0.38	S	> 256	R	128	R	0.047	S	24	S	0.38	4	S	0.5	S	32	R	64	R	0.125	S	0.125	S	1	R	2	S	Klebsiella pneumoniae	ST16	-	0	-	0	-	0
63	ID_0893_21	PRJNA940446	SAMN33566971	JAREPM000000000	46712	2021-07-19	Urine	CAMPINAS	F	MDR	1.5	S	0.064	S	0.5	S	> 256	R	48	R	0.32	S	12	S	0.75	2	S	>64	R	16	R	16	R	0.25	S	0.25	S	4	R	1	S	Klebsiella pneumoniae	ST258	-	0	-	0	-	0
64	ID_0900_21	PRJNA940446	SAMN33566972	JAREPL000000000	46713	2021-07-20	Tracheal secretion	SÃO PAULO	M	XDR	> 256	R	0.75	S	0.75	S	> 256	R	96	R	0.125	S	96	I	0.19	>64	R	>64	R	64	R	64	R	16	R	16	R	0.5	S	1	S	Klebsiella pneumoniae	ST258	-	0	-	0	-	0
65	ID_0908_21	PRJNA940446	SAMN33566973	JAREPK000000000	46714	2021-07-25	Catheter tip	ARARAS	M	MDR	1	S	0.25	S	2	I	256	R	32	R	3	S	16	S	1.5	8	S	>64	R	16	R	32	R	0.06	S	0.25	S	0.5	S	1	S	Klebsiella pneumoniae	ST101	ybt 9; ICEKp3 (truncated)	183-2LV	-	0	-	0
66	ID_0909_21	PRJNA940446	SAMN33566974	JAREPJ000000000	46715	2021-07-28	Urine	ARARAS	M	XDR	0.75	S	0.064	S	0.5	S	64	R	16	R	0.32	S	64	S	0.5	16	S	>64	R	8	R	8	R	0.5	S	0.5	S	1	R	0.5	S	Klebsiella pneumoniae	ST11	ybt 9; ICEKp3	183	-	0	-	0
67	ID_0940_21	PRJNA940446	SAMN33566975	JAREPI000000000	46716	2021-07-17	Blood	SANTA BARBARA D'OESTE	M	XDR	1	S	0.125	S	0.5	S	96	R	32	R	0.23	S	48	S	1.5	16	S	>64	R	16	R	16	R	16	R	16	R	1	R	1	S	Klebsiella pneumoniae	ST17	ybt 15; ICEKp11	230-1LV	-	0	-	0
68	ID_0950_21	PRJNA940446	SAMN33566976	JAREPH000000000	46717	2021-08-09	Tracheal secretion	ITAPEVI	M	XDR	1.5	S	2	S	0.75	S	> 256	R	48	R	0.016	S	64	S	0.75	8	S	0.5	S	64	R	64	R	64	R	32	R	1	R	1	S	Klebsiella pneumoniae	ST16	ybt 9; ICEKp3	183	-	0	-	0
69	ID_0951_21	PRJNA940446	SAMN33566977	JAREPG000000000	46718	2021-08-06	Surveillance swab	SAO JOAO DA BOA VISTA	M	MDR	1	S	3	S	3	I	> 256	R	24	R	0.047	S	256	R	0.125	8	S	1	S	>64	R	>64	R	0.25	S	0.5	S	0.5	S	1	S	Klebsiella pneumoniae	ST101	ybt 9; ICEKp3	183	-	0	-	0
70	ID_0959_21	PRJNA940446	SAMN33566978	JAREPF000000000	46719	2021-08-08	Urine	ARARAS	F	XDR	> 256	R	1.5	S	0.38	S	> 256	R	32	R	0.19	S	64	S	0.38	>64	R	>64	R	64	R	64	R	0.125	S	0.25	S	1	R	0.5	S	Klebsiella pneumoniae	ST258	-	0	-	0	-	0
71	ID_0981_21	PRJNA940446	SAMN33566979	JAREPE000000000	46720	2021-08-12	Urine	LEME	F	XDR	> 256	R	0.125	S	0.5	S	> 256	R	24	R	0.094	S	64	S	0.5	>64	R	>64	R	32	R	64	R	0.25	S	0.5	S	1	R	1	S	Klebsiella pneumoniae	ST258	-	0	-	0	-	0
72	ID_0985_21	PRJNA940446	SAMN33566980	JAREPD000000000	46721	2021-08-24	Urine	CAMPINAS	F	XDR	0.75	S	0.064	S	0.5	S	48	I	16	R	< 0,016	S	6	S	6	2	S	>64	R	8	R	16	R	0.25	S	1	S	2	R	1	S	Klebsiella pneumoniae	ST307	-	0	-	0	-	0
73	ID_0987_21	PRJNA940446	SAMN33566981	JAREPC000000000	46722	2021-08-27	Blood	SÃO PAULO	M	MDR	1	S	0.064	S	0.5	S	48	I	> 256	R	0.75	S	2	S	1	8	S	0.5	S	8	R	8	R	0.25	S	0.125	S	1	R	0.25	S	Klebsiella pneumoniae	ST45	ybt 10; ICEKp4	78	-	0	-	0
74	ID_0989_21	PRJNA940446	SAMN33566982	JAREPB000000000	46723	2021-08-27	Blood	SÃO PAULO	M	XDR	>256	R	0.5	S	0.5	S	>256	R	24	R	3	S	>256	R	0.19	>64	R	>64	R	64	R	64	R	32	R	64	R	0.5	S	1	S	Klebsiella pneumoniae	ST11	ybt 0; ICEKp10	346	clb 3	17	-	0
75	ID_1000_21	PRJNA940446	SAMN33566983	JAREPA000000000	46724	2021-08-21	Blood	AMERICANA	M	MDR	0.75	S	0.5	S	0.5	S	>256	R	64	R	0.047	S	48	S	0.25	16	S	2	S	32	R	64	R	16	R	16	R	0.5	S	2	S	Klebsiella pneumoniae	ST16	ybt 0; ICEKp10	346	clb 3	17	-	0
76	ID_1019_21	PRJNA940446	SAMN33566984	JAREOZ000000000	46725	2021-09-08	Blood	SÃO PAULO	M	XDR	1	S	0.125	S	0.25	S	96	R	12	R	0.19	S	16	S	0.5	8	S	1	S	32	R	32	R	>64	R	>64	R	1	R	0.5	S	Klebsiella pneumoniae	ST11	ybt 10; ICEKp4	26-1LV	-	0	-	0
77	ID_1027_21	PRJNA940446	SAMN33566985	JAREOY000000000	46726	2021-08-27	Urine	CAMPINAS	F	XDR	1	S	0.5	S	0.75	S	> 256	R	> 256	R	0.75	S	> 256	R	0.38	>64	R	4	S	64	R	64	R	32	R	16	R	1	R	2	S	Klebsiella pneumoniae	ST512	ybt 10; ICEKp4	28	-	0	-	0
78	ID_1042_21	PRJNA940446	SAMN33566986	JAREOX000000000	46727	2021-08-31	Blood	SÃO PAULO	F	XDR	> 256	R	0.75	S	1	S	> 256	R	> 256	R	6	I	> 256	R	0.5	>64	R	>64	R	64	R	>64	R	64	R	32	R	1	R	1	S	Klebsiella pneumoniae	ST11	ybt 0; ICEKp10	346	clb 3	17	-	0
79	ID_1059_21	PRJNA940446	SAMN33566987	JAREOW000000000	46728	2021-09-09	Urine	CAMPINAS	F	MDR	0.5	S	0.064	S	0.38	S	96	R	32	R	4	S	16	S	0.38	8	S	1	S	16	R	16	R	0.25	S	0.25	S	1	R	0.5	S	Klebsiella pneumoniae	ST11	ybt 9; ICEKp3	183	-	0	-	0
80	ID_1094_21	PRJNA940446	SAMN33566988	JAREOV000000000	46729	2021-09-23	Urine	ITAPEVI	F	XDR	> 256	R	256	R	1.5	I	> 256	R	64	R	1.5	S	32	S	0.38	>64	R	>64	R	64	R	>64	R	>64	R	64	R	1	R	2	S	Klebsiella pneumoniae	ST11	ybt 0; ICEKp10 (incomplete)	346-1LV	clb 3	17	-	0
81	ID_1102_21	PRJNA940446	SAMN33566989	JAREOU000000000	46730	2021-08-30	Blood	BELÉM	M	MDR	1	S	0.094	S	0.38	S	48	I	6	I	0.125	S	4	S	0.5	8	S	1	S	4	R	4	R	0.125	S	0.25	S	0.5	S	0.125	S	Klebsiella pneumoniae	ST567	-	0	-	0	-	0
82	ID_1174_21	PRJNA940446	SAMN33566990	JAREOT000000000	46731	2021-10-04	Urine	REGISTRO	F	MDR	1	S	0.064	S	0.38	S	32	I	4	I	0.016	S	8	S	0.19	16	S	>64	R	16	R	8	R	0.125	S	0.25	S	0.5	S	0.5	S	Klebsiella pneumoniae	ST392	-	0	-	0	-	0
83	ID_1190_21	PRJNA940446	SAMN33566991	JAREOS000000000	46732	2021-10-13	Urine	IGUAPE	M	XDR	1	S	0.064	S	0.19	S	96	R	16	R	< 0,016	S	6	S	1	32	I	>64	R	8	R	16	R	0.125	S	0.5	S	1	R	0.5	S	Klebsiella pneumoniae	ST392	-	0	-	0	-	0
84	ID_1201_21	PRJNA940446	SAMN33566992	JAREOR000000000	46733	2021-10-21	Blood	SOROCABA	M	MDR	> 256	R	0.38	S	0.75	S	> 256	R	64	R	0.19	S	24	S	0.125	>64	R	>64	R	64	R	64	R	0.125	S	0.25	S	0.5	S	1	S	Klebsiella pneumoniae	ST258	ybt 17; ICEKp10	267	clb 3	19	-	0
85	ID_1243_21	PRJNA940446	SAMN33566993	JAREOQ000000000	46734	2021-11-06	Blood	SÃO PAULO	M	XDR	0.75	S	3	S	0.5	S	8	S	256	R	0.75	S	24	S	0.75	32	I	2	S	0.25	S	2	I	0.125	S	0.25	S	1	R	64	R	Klebsiella pneumoniae	ST11	ybt 0; ICEKp10	346	clb 3	17	-	0
86	ID_1248_21	PRJNA940446	SAMN33566994	JAREOP000000000	46735	2021-10-25	Surveillance swab	SAO JOAO DA BOA VISTA	F	MDR	0.75	S	2	S	0.38	S	> 256	R	> 256	R	0.094	S	8	S	0.75	>64	R	1	S	64	R	64	R	0.06	S	0.125	S	0.5	S	2	S	Klebsiella pneumoniae	ST16	-	0	-	0	-	0
87	ID_1258_21	PRJNA940446	SAMN33566995	JAREOO000000000	46736	2021-11-09	BALavage	SÃO PAULO	M	XDR	1	S	0.25	S	0.38	S	>256	R	12	R	0.047	S	4	S	0.5	8	S	1	S	8	R	16	R	32	R	32	R	1	R	2	S	Klebsiella pneumoniae	ST16	-	0	-	0	-	0
88	ID_1264_21	PRJNA940446	SAMN33566996	JAREON000000000	46737	2021-11-05	Other/unknown	SÃO PAULO	F	MDR	0.5	S	0.75	S	0.75	S	64	R	4	I	0.25	S	48	S	2	2	S	0.5	S	32	R	32	R	0.25	S	0.25	S	2	R	0.5	S	Klebsiella pneumoniae	ST37	-	0	-	0	-	0
89	ID_1303_21	PRJNA940446	SAMN33566997	JAREOM000000000	23330	2021-11-10	Urine	CAMPINAS	M	XDR	0.75	S	0.064	S	0.38	S	64	R	16	R	< 0,016	S	4	S	0.5	16	S	>64	R	8	R	16	R	0.25	S	0.25	S	1	R	2	S	Klebsiella pneumoniae	ST6386	ybt 9; ICEKp3	183	-	0	-	0
90	ID_1331_21	PRJNA940446	SAMN33566998	JAREOL000000000	46738	2021-11-21	Blood	AMERICANA	M	XDR	0.75	S	1	S	0.75	S	> 256	R	24	R	0.094	S	128	I	1	16	S	1	S	64	R	64	R	32	R	32	R	1	R	2	S	Klebsiella pneumoniae	ST16	ybt 0; ICEKp10	346	clb 3	17	-	0
91	ID_1369A_21	PRJNA940446	SAMN33566999	JAREOK000000000	46739	2021-12-14	Urine	SÃO PAULO	F	PDR	> 256	R	1	S	0.5	S	> 256	R	256	R	16	R	> 256	R	1	>64	R	>64	R	32	R	>64	R	32	R	32	R	2	R	2	S	Klebsiella pneumoniae	ST437	-	0	-	0	-	0
92	ID_1383_21	PRJNA940446	SAMN33567000	JAREOJ000000000	46740	2021-12-25	Blood	SÃO PAULO	F	XDR	>256	R	0.5	S	2	I	>256	R	16	R	0.19	S	>256	R	0.5	>64	R	>64	R	64	R	>64	R	>64	R	>64	R	1	R	1	S	Klebsiella pneumoniae	ST258	ybt 10; ICEKp4	78	-	0	-	0
93	ID_0003_22	PRJNA940446	SAMN33566904	JARESB000000000	46646	2021-12-21	Surveillance swab	CAMPINAS	F	MDR	0.75	S	0.125	S	0.5	S	192	R	12	R	0.032	S	6	S	0.25	8	S	1	S	16	R	16	R	0.25	S	0.25	S	0.5	S	1	S	Klebsiella pneumoniae	ST101	ybt 9; ICEKp3	183	-	0	-	0
94	ID_0016_22	PRJNA940446	SAMN33566906	JARERZ000000000	46648	2022-01-03	Tracheal secretion	SÃO PAULO	F	XDR	>256	R	0.38	S	0.75	S	>256	R	>256	R	0.125	S	>256	R	>32	>64	R	>64	R	64	R	>64	R	64	R	32	R	0.5	S	0.5	S	Klebsiella pneumoniae	ST258	ybt 16; ICEKp12	277-4LV	clb 3	17-1LV	-	0
95	ID_0048_22	PRJNA940446	SAMN33566908	JARERX000000000	46650	2022-01-30	Blood	SÃO PAULO	M	XDR	0.75	S	0.5	S	0.5	S	> 256	R	256	R	0.064	S	64	S	1	8	S	1	S	32	R	64	R	64	R	32	R	1	R	2	S	Klebsiella pneumoniae	ST16	-	0	-	0	-	0
96	ID_0080_22	PRJNA940446	SAMN33566910	JARERV000000000	46652	2022-02-08	Blood	SÃO PAULO	M	XDR	1	S	3	S	1.5	I	> 256	R	16	R	0.016	S	16	S	0.75	32	I	2	S	64	R	>64	R	16	R	16	R	1	R	0.5	S	Klebsiella pneumoniae	ST11	ybt 0; ICEKp10	346	clb 3	17	-	0
97	ID_0242_22	PRJNA940446	SAMN33566926	JARERF000000000	46667	2022-03-30	Urine	SÃO PAULO	F	MDR	0.25	S	0.25	S	0.25	S	> 256	R	8	R	0.016	S	8	S	0.25	1	S	64	R	16	R	64	R	0.25	S	0.25	S	0.5	S	0.25	S	Klebsiella pneumoniae	ST258	-	0	-	0	-	0
98	ID_0321_22	PRJNA940446	SAMN33566932	JAREQZ000000000	46673	2022-05-16	Surveillance swab	SÃO PAULO	-	MDR	0.38	S	0.125	S	0.19	S	64	R	24	R	0.016	S	48	S	0.38	2	S	0.5	S	32	R	64	R	0.125	S	0.125	S	0.5	S	0.25	S	Klebsiella pneumoniae	ST16	-	0	-	0	-	0
99	ID_0698_22	PRJNA940446	SAMN33566960	JAREPX000000000	46701	2022-09-20	BALavage	SÃO PAULO	-	MDR	>256	R	0.5	S	0.75	S	>256	R	32	R	0.125	S	>256	R	0.5	>64	R	>64	R	64	R	>64	R	1	S	2	S	0.25	S	0.5	S	Klebsiella pneumoniae	ST258	ybt 10; ICEKp4	78	-	0	-	0
[truncated: 25 more columns]

## Sheet: legend
Antimicrobial agents
PLZ	Plazomicin
MV	Meropenem-vaborbactam
IR	Imipenem-relebactam
CPS	Cefoperazone-sulbactam
CT	Ceftolozane-tazobactam
FDC	Cefiderocol
FOS	Fosfomycin
ERV	Eravacycline
AK	Amikacin
CN	Gentamicin
IMP	Imipenem
MEM	Meropenem
COL	Colistin
POL	Polymyxin B
TGC	Tigecycline
CAZ-AVI	Ceftazidime-Avibactam
MDR	multidrug-resistant
XDR	extensively drug-resistant
PDR	pandrug-resistant
MIC	minimal inhibitory concentration
